# Supplementary material for: The CRK5 and WRKY53 Are Conditional Regulators of Senescence and Stomatal Conductance in Arabidopsis
Source: Cells. 2022 Nov 10;11(22):3558. doi: 10.3390/cells11223558 (PMC9688832; doi:10.3390/cells11223558)
Supplement: Supplementary file 1 [file cells-11-03558-s001.zip]

Archive with 1 entries (1 files):
- cells-2012687-supplementary.pdf
